# Supplementary material for: Evaluation of the Oesophagogastric Cancer-Associated Microbiome: A Systematic Review and Quality Assessment
Source: Cancers (Basel). 2023 May 9;15(10):2668. doi: 10.3390/cancers15102668 (PMC10216300; doi:10.3390/cancers15102668)
Supplement: Supplementary file 1 [file cancers-15-02668-s001.zip]

Archive with 4 entries (4 files):
- Table S1_Study characteristics of article reporting on the oesophagogastri c cancer microbiome.pdf
- Table S2_Data extraction.xlsx
- Table S3_NOS.xlsx
- Table S4_STORMS checklist.xlsx
