# Supplementary material for: Evaluation of the Oesophagogastric Cancer-Associated Microbiome: A Systematic Review and Quality Assessment
Source: Cancers (Basel). 2023 May 9;15(10):2668. doi: 10.3390/cancers15102668 (PMC10216300; doi:10.3390/cancers15102668)
Supplement: Supplementary file 1 [file cancers-15-02668-s001.zip › Table S2_Data extraction.xlsx]

## Sheet: Full data
Study details								OSCC			OAC			Gastric cancer			Premalignant (BE, HGD, LGD, IM)			Benign (SG, CG, AG)			Healthy controls			All				Microbial diversity
																														Microbiome assessment method	Multiple comparisons correction	α-microbial diversity														β-microbial diversity
Notes	Publication Year	First author	Title	Journal	Country	Study design	Specimen	Participant No.	Mean age	Gender (M:F)	Participant No.	Mean age	Gender (M:F)	Participant No.	Mean age	Gender (M:F)	Participant No.	Mean age	Gender (M:F)	Participant No.	Mean age	Gender (M:F)	Participant No.	Mean age	Gender (M:F)	Participant No.	Mean age	Gender (M:F)	Other			Evenness	Heip evennes	Simpson Index	Inverse Simpson	Observed OTUs	Shannon Index	Species richness	Sobs index	Richness	Goods estimator of coverage	Coverage	Chao1	ACE	PD tree / phylogenetic diversity	Bray Curtis	Unweighted UniFrac	Weighted UniFrac	PCoA
	2021	Li_Z	Fusobacterium nucleatum predicts a high risk of metastasis for esophageal squamous cell carcinoma.	BMC Microbiology	China	Retrospective cohort	Tissue - paired in same patient	111	62.9	64M:47F																				16S rRNA V3-4 + qPCR
	2021	Li_Z	Characterization of the Oral and Esophageal Microbiota in Esophageal Precancerous Lesions and Squamous Cell Carcinoma.	Frontiers in Cellular and Infection microbiology	China	Prospective case-control	Saliva / tissue	70	63.46	46M:24F							124	62.4	68M:56F				82	58.51	48M:34F					16S rRNA V4 + Ion S5TM XL	FDR
	2021	Park JY	Bacteria-derived extracellular vesicles in urine as a novel biomarker for gastric cancer: Integration of liquid biopsy and metagenome analysis.	Cancers	Korea	Prospective case-control	Stool, serum, urine							181	64	122M:59F							272	63.7	159M:113F					16S rRNA V3-4 + Miseq	Benjamini-Hochberg false discovery rate correction
	2021	Pimenetel-Nunes	Gastric microbiome profile throughout gastric carcinogenesis: beyond helicobacter.	Scandinavian Journal of Gastroenterology	Portugal	Prospective case-control	Tissue							31	70	14M:17F	12	63	7M:5F				17	53	6M:11F					16S rRNA V1-8
	2021	Wei	Salivary microbiota may predict the presence of esophageal squamous cell carcinoma.	Genes & Diseases	China	Prospective case-control	Saliva	90	61.71	71M:19F													50	43.9	27M:23F					16S rRNA V4 + Hiseq
	2021	YuD	Fecal Streptococcus Alteration Is Associated with Gastric Cancer Occurrence and Liver Metastasis.		China	Retrospective	Faeces							49	62	31M:18F							49							16S rRNA V3-4 + TruSeq nano
exclude: no cancer	2021	WuF	Oral and gastric microbiome in relation to gastric intestinal metaplasia.		USA	Prospective case-control	Oral wash, mucosal brushings							89			89
	2021	YangY	Prospective study of oral microbiome and gastric cancer risk among Asian, African American and European American populations.	Int J Cancer	USA	Prospective case-control	Buccal							165									323							Shotgun metagenomic sequencing
	2021	Ishaq	Gut microbial dysbiosis and its association with esophageal cancer.	J of Applied Biomedicine	China	Prospective case-control	Faecal	11			4												20		6M:4F					16S rRNA V3-4 + Hiseq + qPCR
	2021	Jiang	Characterization of Esophageal Microbiota in Patients With Esophagitis and Esophageal Squamous Cell Carcinoma.	Frontiers in Cellular and Infection microbiology	China	Prospective case-control	Tissue	32	55.97	20M:12F										15	55.6	9M:6F	21	47.85	13M:8F					16S rRNA V3-4
	2021	DaiD	Interactions between gastric microbiota and metabolites in gastric cancer.	CDD	China	Prospective cohort	Tissue							37	66.3	26M:11F														16S rRNA V3-4 + Ion Plus Fragment	Benjamini-Hochberg false discovery rate correction
	2021	LiF	Mucosal microbial microenvironment in early gastric neoplasia and non-neoplastic gastric disease.	J of Gastro and Hepatology	China	Prospective case-control	Tissue							27	63	17M:10F				36	46	11M:25F								16S rRNA V3-4 + Miseq
Exclude: achalasia	2021	Takahashi	Comparison of Oral and Esophageal Microbiota in Patients with Achalasia Before and After Peroral Endoscopic Myotomy.	Turk J Gastroenterol				14	71.6	12M:2F							6	64.5	4M:2F											16S rRNA V3-4 + Miseq
	2021	WangY	The Intratumor Microbiota Signatures Associate With Subtype, Tumor Stage, and Survival Status of Esophageal Carcinoma.	Frontiers in Onc		Retrospective	Tissue - own control	40	59.45	36M:4F	20	72.75	15M:5F																	TCMA database	FDR
Exclude: comparison HP+ and HP- GC	2021	Watanabe	Long-term persistence of gastric dysbiosis after eradication of Helicobacter pylori in patients who underwent endoscopic submucosal dissection for early gastric cancer.
Exclude: gastric precancer + controls	2021	HaoY	Metabolome and microbiome alterations in tongue coating of gastric precancerous lesion patients.
Exclude: GC compared to GC HP+ and GC HP-	2021	DengY	Alterations in mucosa-associated microbiota in the stomach of patients with gastric cancer.	Cellular Oncology	China	Prospective case-control	Tissue							34		24M:10F				25		13M:12F
	2021	Shen	Association of gut microbiomes with lung and esophageal cancer: a pilot study.	World Journal of Microbiology and Biotechnology	China	Prospective case-control	Tissue	21	66	18M:3F													17	64	15M:2F					16S + qPCR
Exclude: drinkers vs non-drinkers	2021	Rao	Association between alcohol consumption and oesophageal microbiota in oesophageal squamous cell carcinoma.					120
	2021	Gunathilake	Association between bacteria other than Helicobacter pylori and the risk of gastric cancer.	Helicobacter	Korea	Prospective case-control	Tissue							268	53.68	172M:96F							288	51.53	181M:107F					16S rRNA V4 + Miseq	FDR
	2021	ChenMF	Porphyromonas gingivalis promotes tumor progression in esophageal squamous cell carcinoma.	Cellular Oncology	China	Prospective case-control	Oral mucosal swab	156																						16S rRNA V3-4
	2021	Huang	Salivary Microbiota for Gastric Cancer Prediction: An Exploratory Study.	Frontiers in Cellular and Infection microbiology	China	Prospective case-control	Saliva							99	49.6	64M:35F				101	48.2	51M:50F								16S rRNA V3-4 + Miseq	Benjamini-Hochberg false discovery rate correction
	2021	Oliveira	Quantitative difference of oral pathogen between individuals with gastric cancer and individuals without cancer.	Oncotarget	North Brazil	Prospective case-control	Saliva / dental plaques							192	52.57	119M:73F							192	51.2	119M:73F					qPCR
	2021	Kovaleva	Prognostic Significance of the Microbiome and Stromal Cells Phenotype in Esophagus Squamous Cell Carcinoma.	Biomedicines	Russia	Retrospective cohort	FFPE tissue - own control	48	61	36M:12F																				16S rRNA V3-4 + qPCR
Exclude: comparison HP+ and HP groups	2021	Devi	Low Bifidobacterium Abundance in the Lower Gut Microbiota Is Associated With Helicobacter pylori-Related Gastric Ulcer and Gastric Cancer.	Frontiers in Microbiology	India	Prospective cohort	Tissue / faeces																							16S rRNA V3-4 + Miseq
	2021	YangW	Tumor-Associated Microbiota in Esophageal Squamous Cell Carcinoma.	Frontiers in Cell and Developmental biology	China	Prospective case-control	Tissue	38	62	27M:11F													15	47.6	9M:6F					16S rRNA V4	Benjamini-Hochberg false discovery rate correction
	2021	Sarhadi	Gut microbiota of patients with different subtypes of gastric cancer and gastrointestinal stromal tumors.	Gut Pathogens	Finland	Prospective case-control	Faeces							29		14M:15F							13		3M:10F					16S rRNA V2-4, V6-9 + Ion chip	Benjamini-Hochberg false discovery rate correction
	2021	Zhang	Alterations of Gastric Microbiota in Gastric Cancer and Precancerous Stages.	Frontiers in Cellular and Infection microbiology	China	Prospective case-control	Tissue							20			10	63.58		17	56									16S rRNA V3-4 + Miseq
	2021	LiuS	Intestinal bacteria are potential biomarkers and therapeutic targets for gastric cancer.	Microbial pathogenesis	China	Prospective case-control	Faecal							38									35							16S rRNA V3-4 + 454 GS-FLX
	2021	Deng	Dysbiosis of gut microbiota in patients with esophageal cancer.	Microbial pathogenesis	China	Prospective case-control	Faecal	18	65.7	4M:19F	2												23	64.3	4M:19F					16S rRNA V4 + Miseq
	2021	ZhangY	Gut microbiome analysis as a predictive marker for the gastric cancer patients.	Applied Microbiology and Biotechnology	China	Prospective case-control	Faecal							83	61	56M:27F				54	55	27M:27F	61	53.91	33M:28F					16S rRNA V4 + Hiseq
	2022	Abate	A Novel Microbiome Signature in Gastric Cancer: A Two Independent Cohort Retrospective Analysis.	Ann Surg		Retrospective cohort	FFPE Tissue - own control							520		342M:178F														MSKCC and TCGA	FDR
	2022	LiuD	Analysis of gastric microbiome reveals three distinctive microbial communities associated with the occurrence of gastric cancer.	BMC microbiology	Asia (China)	Retrospective case-control	Tissue							438	60.5	200M:238F	124	55.27	60M:64F	318	50	151M:167F	109	45.84	56M:53F					10 public datasets - 16S rRNA	FDR
Exclude: surg vs non-surg	2022	ChenC	Characteristics of gut microbiota in patients with gastric cancer by surgery, chemotherapy and lymph node metastasis.	Clinical and translational oncology
Exclude: AIG- and AIG- comparison	2022	Arai	Clinicopathological Features of Gastric Cancer with Autoimmune Gastritis.	Biomedicines
	2022	ZhangC	Combined Non-Invasive Prediction and New Biomarkers of Oral and Fecal Microbiota in Patients With Gastric and Colorectal Cancer.	Frontiers in Cellular and Infection microbiology	China	Prospective case-control	Faecal / tissue / oral mucosal swab							76	63.63	51M:25F							70	60.99	36M:34F					16S rRNA V4 + Novoseq / Miseq	FDR
	2022	HeC	Convergent dysbiosis of gastric mucosa and fluid microbiome during stomach carcinogenesis.	Gastric cancer	China	Prospective case-control	Tissue / Gastric juice							64			54			61										16S rRNA V4 + Miseq
	2022	DingJ	Differences in community structure of gastrointestinal tract between Helicobacter pylori positive patients and negative patients with gastric cancer.	J of Cancer	China	Prospective case-control	Faeces / gastric juice							40		30M:10F							10							16S rRNA V4 + Novoseq
	2022	ParkJY	Dysbiotic change in gastric microbiome and its functional implication in gastric carcinogenesis.	Sci Rep	China	Prospective case-control	Gastric juice							56	60	39M:17F				16	59.8	6M:10F								16S rRNA V3-4 + Miseq	Benjamini-Hochberg false discovery rate correction
	2022	ZhouCB	Fecal Signatures of Streptococcus anginosus and Streptococcus constellatus for Noninvasive Screening and Early Warning of Gastric Cancer.	Gastroenterology	China	Prospective case-control	Tissue / faeces							25	61.7	14M:11F				25	58.9	15M:10F								16S rRNA V3-4 + Miseq
	2022	SunQH	Microbiome changes in the gastric mucosa and gastric juice in different histological stages of Helicobacter pylori-negative gastric cancers.	World J of Gastro	China	Prospective case-control	Tissue							13	71.67	5M:6F	56	61	27M:29F	65		32M:33F								16S rRNA V3-4	FDR
	2022	PngCW	Mucosal microbiome associates with progression to gastric cancer.	Theranostics	Singapore	Prospective case-control	Tissue							4			22			17										16S rRNA V3-4 + Miseq	Benjamini-Hochberg false discovery rate correction
Exclude: POD	2022	LiuH	Preoperative Status of Gut Microbiota Predicts Postoperative Delirium in Patients With Gastric Cancer.
	2022	ShuJ	Role of salivary glycopatterns for oral microbiota associated with gastric cancer.	International Journal of Biological Macromolecules	China	Prospective case-control	Saliva							33									34							16S rRNA V3-4 + Ion S5™ XL
	2022	ZhangZ	Study on the Characteristics of Intestinal Flora Composition in Gastric Cancer Patients and Healthy People in the Qinghai-Tibet Plateau.	Applied Biochemistry and Biotechnology	China	Prospective case-control	Faecal							20	60.68	15M:5F							30	58.87	15M:15F					16S rRNA V3-4 + Miseq
Exclude: no comparison group	2022	Nicolae	Subgingival Periopathogens Assessment and Clinical Periodontal Evaluation of Gastric Cancer Patients-A Cross Sectional Pilot Study.	Pathogens	Romania	Prospective cohort	Dental plaque/gingival fluid							24	69	13M:11F
	2022	ShiL	The composition and functional profile of the microbial communities in human gastric cancer tissues and adjacent normal tissues.	Acta Biochim Biophys Sin	China	Prospective cohort	Tissue - paired in same patient							10		10M														16S rRNA V3-4 + Miseq
	2022	Cheung MK	Alterations in gut microbiota of esophageal squamous cell carcinoma patients.	Journal of Gastro and Hepatology	Hong Kong	Prospective case-control	Faeces	15	69	15M													16	60	16M					16S rRNA V4 + Miseq
Exclude: No comparison	2022	Nomburg	An international report on bacterial communities in esophageal squamous cell carcinoma.
	2022	WuC	Associations of Changes in Intestinal Flora and Inflammatory Factors with Prognosis of Patients with Esophageal Cancer.	Journal of Healthcare Engineering	China	Prospective case-control	Faeces	40	45.6	26M:14F													40	45.5	25M:15F
	2022	LinZ	Characteristics and interplay of esophageal microbiota in esophageal squamous cell carcinoma.	BMC Cancer	China	Retrospective cohort	Tissue - own control	120	61	89M:31F																				16S rRNA V3-4 + Hiseq	FDR
Mix of all GI cancers	2022	LiN	Characterization of the fecal microbiota in gastrointestinal cancer patients and healthy people.					40						46									147	55	M:F 1.33					16S rRNA V4 + Hiseq	FDR
Unknown methods/demo	2022	YangH	Comprehensive Genome-Scale Analysis of Esophageal Carcinoma With Esophageal Tissue-Resident Micro-Environment Discrepancy.					60																						Multiple NGS methods	Benjamini-Hochberg false discovery rate correction
Exclude: tx response	2022	XuL	Crosstalk between the gut microbiome and clinical response in locally advanced thoracic esophageal squamous cell carcinoma during neoadjuvant camrelizumab and chemotherapy.
	2022	ShenW	Identification of tissue-specific microbial profile of esophageal squamous cell carcinoma by full-length 16S rDNA sequencing.	Applied Microbiology and Biotechnology	China	Prospective cohort	Tissue - own control	19		12M:7F																				16S rRNA V1-9 + Miseq
	2022	Hao	Progressive dysbiosis of human orodigestive microbiota along the sequence of gastroesophageal reflux, Barrett's esophagus and esophageal adenocarcinoma.	Int J Cancer	USA	Prospective case-control	Tissue / oral mucosal				19	59.9	18M:1F				32	65	30M:2F	37	56.9	27M:10F	27	56.3	17M:10F						FDR
	1985	Sjostedt	Micorbial Colonisation of the Oropharynx, Esophagus, Stomach in Patients with Gastric Disease	Eur J Micorbiiol	Sweden	Prospective cohort	Saliva, oesophageal fluids, gastric juice							10						30			30			60	57	39M: 21F	Post-resection group n=10	Culture
Only Ca sp. Included	2009	Dicksved	Molecular characterisation of the stomach micorbiota in patients with gastric cancer and in controls	J Medical Micorbiology	Sweden	Prospective cohort	Tissue							10	70.7	8M:2F							5	73.2	3M:2F					T-RFLP
	2014	Seo	icorbial profile of the stomach: comparison between normla mucosa and cancer tissue in the same patient	J Bacteriology and Virology	Korea	Retrospective cohort - from database	Tissue - paired in same patient							16	59.75	14M:4F													Normal gastric mucosa in Ca patients	RNA seq database
	2014	Aviles-Jimenez	Stomach micorbiota composition varies between patients with non-atrophic gastritis and patients with intestinal type of gastric cancer	Scientific reports	Mexico City	Prospective cohort	Tissue							5	71	1M:4F	5	67	3M:2F	5	44	5F								16S rRNA microarray hybridization	Benjamini-Hochberg false discovery rate correction
	2014	Eun	Differences in gastric mucosal micorbiota profiling in patients with chronic gastritis, IM, and GC using Pyrosequencing methods	Helicobacter	Korea	Prospective cohort	Tissue							11	65.7	6M:5M	10	57.5	7M:3F	10	50.4	4M:6F								16S rRNA V5 - pyroseq
	2015	Chen	Oral microbiota and risk for esophageal SCC in a high risk area of china	PLOS one	China	Prospective cohort	Saliva	87	64.8	59M:28F							63	65.5	41M:22F				85	66	62M:23F					16S V3-4 pyro
	2015	Hu	Variations of tongue coating microbiota in patients with gastric cancer	BioMed Research International	China	Prospective cohort	Tongue coating							74	57.46	37M							72	54.55	35M					16S rRNA V2-4 Illumina seq
ESCC+dysplasia. Gastric tissue in ESCC	2015	Nasrollahzadeh	Variations of gastric corpus microbiota are associated with early esophageal SCC and sqyamous dysplasia	Scientific reports	Iran	Prospective cohort	Gastric tissue in ESCC	37	64.5	18M:19F										17	63.6	16M:1F	37	62.1	18M:19F					16S rRNA V3-4 GS-FLX Titanium	Benjamini-Hochberg false discovery rate correction
	2017	Elliott	A non-endoscopic device to sample the oesophageal microbiota: a case-control study	Lancet gastroentreol Hepatol	UK	Prospective case-control	Tissue				19	70	15M:5F				67	66.5	35M:12F				20	57	7M:13F					16S rRNA V1-V2 MiSeq seq	Dunns
	2016	Wang	Bacterial overgrowth and diversification of microbiota in gastric cancer	European Journal of Gatroenterology and Hepatology	China	Prospective case-control	Tissue							103						212						315	55.8	190M		16S rRNA V1-3 - pyroseq
	2016	Yamamura	Human micorbiome fusobacterium mucleatum in esoophageal cancer tissue is assoicated with prognosis	Clinical cancer research	Japan	Prospective cohort	Tissue resected specimen + matched normal oesophagus	12			300															325	65.9	287M:38F	Other histo = 13	qPCR
Categorised by HP status, unable to extract relevant data	2016	Jo	Analysis of gastric micorbiota by pyrosequencing: minor role of bacteria other than helicobacter pylori in the gastric carcinogenesis	Helicobacter	South Korea	Prospective cohort	Tissue							34	58.4	24M							29	58.8	12M					16S rRNA V1-3 - pyroseq
Categorised by HP status, unable to extract relevant data	2017	Sohn	Analysis of gastric body micorbiota by pyroseq: possible role of bacteria other than HP in the gastric carcinogeneisis		Korea	Prospective cohort	Tissue							7		3M:4F							5		2M:3F					16S rRNA V1-3 - pyroseq
	2017	Yu	Molecular characterisation of the human stomach microbiota in gastric cancer patients	Frontiers in Cellular and Infection Microbiology	China/Mexico	Prospective cohort	Tissue paired same patient							160	62.65	109M:51F														16S rRNA V3-4 MiSeq
	2017	Li	Alterations in gastric microbiota after hpylori readication and in different histological stages of gastric carcinogeneisis	Scientific reports	Hong Kong	Prospective case-control	Tissue							7	53.4	5M:2F	9	53.2	4M:5F	9	50.2	2M:7F		49.1	3M:5F					16S rRNA V3-4 Solexa Illumina seq
	2017	Castano-Rodriguez	Dysbiosis of the microbiome in gastric carcinogeneisis	Scientific reports	Malaysia	Prospective case-control	Tissue							12	62.1	4M:8F				20	49.55	11M:9F								16S rRNA MiSeq seq
	2017	Peters	Oral micorbiome compoisition reflects propective risk for esophageal cancers	Cancer Res	USA	Prospective case-control - from database	Mouthwash	25	66.6	10M	81	68	75M										210	67.7	168M					16S rRNA V4 + MiSeq
	2018	Ferreira	Gastric microbial community profiling reveals a dysbiotics cacer-associated microbiota	Gut	Portugal	Prospective case-control - from database	Tissue							54	58.8	1.5M:1F ratio				81	43.6	39.5M:1F ratio								16S rRNA V5-6+ NGS	Benjamini-Hochberg false discovery rate correction
Single arm	2018	Liu	Streptococcus and Prevotella are associated with the prognosis of oesophageal SCC	J Medical Micorbiology	China	Prospective cohort	Tissue	45		2M:1F																				16S rRNA V3-4 + MiSeq
	2018	Sun	A screening method for gastric cancer by oral microbiome detection	Oncology reports	China	Prospective case-control	Subgingival plaques, saliva							37									13			50	44	24M:26F		16S rRNA V4 + MiSeq
	2018	Hu	The gastric microbiome is perturbed in advanced gastric adenocarcinoma identified through shotgun metageneomics	Frontiers in Cellular and Infection Microbiology	China	Prospective case-control	Gastric juice							6	60.5	5M:1F				5	55.2	4M:1F								Shotgun +HiSeq	Benjamini-Hochberg false discovery rate correction
No relevant data to extract. No differences seen.	2018	Reddy	Increased variance in oral and gastric micorbiome correlates with esophagectomy anastomotic leak	Ann Thorac Surg	USA	Prospective cohort	Saliva, tissue	7			44									4						55	60.6	47M:7F		16S rRNA V4 MiSeq
	2018	Wu	Tongue coating microbiota community and risk effect on gastric cancer	Journal of cancer	China	Prospective case-control	Tongue coating							57	59.14	40M:17F							80	55.38	50M:30F					16S rRNA V4 - pyroseq	Benjamini-Hochberg false discovery rate correction
	2018	Hsieh	Increased abundance of clostridium and fusobacterium in gastric micorbiota of patients with gastric cancer in Taiwan	Scientific reports	Taiwan	Prospective case-control	Tissue							11	69	5M:6F	7	46	4M:3F	9	32	3M:6F								16S rRNA V3-4 MiSeq
Demo - raw data suppT1	2018	Coker	Mucosal micorbiome dysbiosis in gastric carcinogeneisis	Gut	China	Prospective case-control	Tissue							20			17			44										16S rRNA V4 + Needleman-Wunsch algorithm	FDR
	2019	Shao	Microbial characterisation of esophageal SCC and gastric cardia adenocarcinoma from a high-risk region of China	Cancer	China	Prospective cohort	Tissue paired same patient	61	62.2					34	62.1															16S rRNA V4 + miniseq
	2019	Gunathilake	Association between the relative abundance of gastric microbiota and the risk of gastric cancer: a case-control study	Scientific reports	South Korea	Prospective case-control	Tissue							268	53.68	172M:96F							288	51.53	181M:107F	556		353M:203F		16S rRNA V3-4 + MiSeq	FDR
	2019	Liang	Gut micorbiota shifts in patients with gastric cancer in perioperative period	Medicine	China	Prospective case-control	Faeces							20	52.3								22	53.4						16S rRNA +MiSeq
OC - unspecified subtype	2019	Kageyama	Characteristics of the salivary microbiota in patients with various digestive tract cancers	Frontiers in Microbiology	Japan	Prospective case-control (control from database)	Saliva	12	68.4	8M				10	70.5	6M							118	66.4	84M	59 DTC	66.4	42M		16S rRNA V1-2 + Ion PGM Hi-Q Seq
	2019	Wang	Oral microbiome in patients with OSCC	Scientific reports	China	Prospective case-control	Saliva	20	65.9	14M:6F													21	65.14	12M:9F					16S rRNA V3-4 MiSeq
	2019	Chen	Mucosa-associated microbiota in gastric cancer tissues compared with non-cancer tissues	Frontiers in Microbiology	China	Prospective cohort	Tissue paired same patient							62	60	46M:16F														16S rRNA V4-5 HiSeq	Benjamini-Hochberg false discovery rate correction
	2019	Yamamura	Intramoral fusobacterium nucleatum levels predict therapeutic response to neoadjuvant chemotherapy in esophageal SCC	Clin Cancer Res	Japan	Prospective cohort	Tissue	551	65.7	459M																				qPCR
No data to extract. Thin/thick tongue coatings.	2019	Xu	Microbial biomarkers of common tongue coatings in patients with gastric cancer	Microbial pathogenesis	China	Prospective case-control	Tongue coating							115	64	85M:30F							35	64.5	28M:7F					16S rRNA V3-5 Quantifluor ST
	2019	Dong	Detection of microbial 16S rRNA gene in the serum of patients with gastric cancer	Frontiers in Oncology	China	Prospective case-control	Serum							71	59	60M:11F				17			13							16S rRNA V1-2 HiSeq	FDR
	2019	Liu	Alterations of gastric mucosal micorbiota across different stomach microhabitats in a cohort of 276 patients with gastric cancer	EBioMedicine	China	Prospective cohort - from database ?retrospective	Tissue - paired in same patient							276	61.11	195M:81F														16S rRNA V3-4 MiSeq
HGD/OAC grouped. No data to extract.	2019	Snider	Alterations to the esophageal microbiome associated with progression from Barretts esophagus to esophageal adenocarcinoma	Cancer, Epidemiology, Biomarkers and Prevention	USA	Prospective case-control	Tissue (brushings)				4						25						16			45	62.4	34M		16S rRNA V4 + qPCR
Swab vs tissue. No data to extract	2019	Liu AQ	A comparison of biopsy and micosal swab specimens for examining the microbiota of upper gastrointestinal carcinoma	Cancer Epidemiol Biomarkers Prevention	China	Prospective cohort	Tissue - paired in same patient	50	62	35M				27	63	25M														16S rRNA V4 MiSeq
	2019	Qi	Intestinal microbiota is altered in patients with gastric cancer from Shanxi Province, China	Digestive diseases and sciences	China	Prospective case-control	Faeces							116	58.06	96M:20F							88	45.58	53M:35F					16S rRNA V3-4 MiSeq
	2020	Xu	Decrease of oral microbial diversity might correlate with radiation esophagitis in pateints with esophageal cancer undergoing chemoradiation: a pilot study	Prec Radiat Oncol	China	Prospective cohort	Oral mucosal swabs	31		24M:7F																				16S V3-4 + Ion S5 TM XL
?OSCC. Tx response. No data	2020	Peng	The gut microbiome is associated with clinical response to anti-PD1/PD-L1 immunotherapy in gatrointestinal cancer	Cancer Immunol Res	China	Prospective cohort	Faeces	14						23												74		53M:21F	All GI cancer	16S rRNA V3-4 HiSeq
	2020	Yuda	Influence of preoperative oropharyngeal microflora on the occurrence of postoperative pneumonia and survival in patients undergoing esophagectomy for esophageal cancer	Ann Surg	Japan	Prospective cohort	Saliva	567			78															675	64	572M:103F	n=30 other histo	Culture
	2020	Peter	Mucosa-associated microbiota in barretts esophagus, dysplasia, and esophageal adenocarcinoma differ similarly compared with healthy controls	Clinical and translational gastroenterology	USA	Prospective case-control	Tissue - paired in same patient				12	64.9	9M:1F				31	61	26M:5F				10	52.2	6M:6F				IM, LGD, HGD	16S rRNA V4 + MiSeq	Benjamini-Hochberg false discovery rate correction
	2020	WangZ	Changes of the gastric mucosal micorbiome associated with histological stages of gastric carcinogenesis	Frontiers in Microbiology	China	Prospective case-control	Tissue							29	57.345	18M:11F	52	59.44	34M:18F	21	45.09	9M:12F	30	45.63	15M:15F					16S rRNA V4 MiSeq	Benjamini-Hochberg false discovery rate correction, Tukey
	2020	Li	Characterisation of the esophageal micorbiota and prediction of the metabolic pathways involved in esopahgeal cancer	Frontiers in Cellular and Infection Microbiology	China	Prospective case-control	Tissue	17	61.2	12M:5F	61.4	8M:3F											16	58.6	10M:6F					16S rRNA V3-4 + MiSeq
	2020	WangL	Gastric mucosa-associated microbial signatures of early gastric cancer	Frontiers in Microbiology	China	Prospective case-control	Tissue							60	60.17	44M:16F				60	51.58	41M:19F				120	55.9	85M		16S rRNA V3-4 HiSeq
	2020	Spiegelhauer	Transient and persistent gastric microbiome: adherence of bacteria in gastric cancer and dyspeptic patient biopsies after washing	Journal Clinical Medicine	Denmark	Prospective case-control	Tissue							12	62.2	7M:5F				22	48.1	4M:18F								Culture + 16S rRNA V3-4 HiSeq	Bonferroni correction
	2020	Zhao	Alterations of oral microbiota in chinese patients with esophageal cancer	Frontiers in Cellular and Infection Microbiology	China	Prospective case-control	Saliva	39	60.39	23M:16F													51	49.18	23M:28F					16S rRNA V3-4 + MiSeq	FDR
	2020	Zhou	Distinct microbiota dysbiosis in patients with non-erosive reflux disease and esophageal adenocarcinoma	Journal Clinical Medicine	Australia	Prospective case-control	Tissue				6	67	6M				17	58	12M:5F	31			16	52	2M:14F					16S rRNA V1-V3 MiSeq
	2020	Lopetuso	Esophageal microbiome signature in patients with Barretts esophagus and esophageal adenocarcinoma	PLOS one	Italy	Prospective case-control	Tissue				6	55.8	4M:2F				10	50.6	6M:4F				10	51.6	6M:4F					16S rRNA V3-4 + MiSeq
	2020	Kawasaki	Oral infectious bacteria in dental plaque and saliva as risk factors in patients with esophageal cancer	Cancer	Japan	Prospective case-control	Subgingival plaque, saliva	58			3												62	69.5	50M:12F	61 (all OC)	66.4	47M:14F		RT-PCR
NC group not separated	2020	Gantuya	Gastric mucosal micorbiota in a Mongolian population with gastric cancer and precursor conditions	Aliment Pharmacol Ther	Mongolia	Prospective case-control	Tissue							48			40			60			20			168	46.4	117M:51F		16S rRNA V3-4 + MiSeq
	2020	Wu	A comparison of tumour-assoicated and non-tumour-associated gastric microbiota ingastric cancer patients	Digestive diseases and sciences	China	Prospective case-control	Tissue - paired in same patient							18	62.5	15M:3F				32	61.78	24M:8F								16S rRNA + HiSeq
	2020	XuS	Tongue coating bacteria as a potential stable biomarker for gastric cancer independent of lifestyle	Digestive diseases and sciences	China	Prospective case-control	Tongue coating							181	64	146M:35F							112	64.2	91M:21M					16S rRNA V3-4 + MiSeq	Benjamini-Hochberg false discovery rate correction
NC not added as grouped premal/benign	2020	Dang	Identification of gastric microbiota biomarker for gastric cancer	Chinese Medical Journal	China	Prospective case-control	Tissue							30			13			17						60	55	35M:25F		16S rRNA V3-4 + MiSeq
																																					Plaque (subgingival)
																																					Tongue coating
																																					Saliva
																																					Juices
																																					Tissue
																																					Faeces
																																					Serum
																																					Oral mucosal swab
																																					Urine
[truncated: 1,155 more columns]
