# Supplementary material for: Evaluation of the Oesophagogastric Cancer-Associated Microbiome: A Systematic Review and Quality Assessment
Source: Cancers (Basel). 2023 May 9;15(10):2668. doi: 10.3390/cancers15102668 (PMC10216300; doi:10.3390/cancers15102668)
Supplement: Supplementary file 1 [file cancers-15-02668-s001.zip › Table S3_NOS.xlsx]

## Sheet: NOS2023
		Selection				Comparability		Exposure							Selection				Comparability		Outcome
	CASE-CONTROL STUDIES	Is the case definition adequate	Representativeness of cases	Selection of controls	Definition of controls	Age	Sex	Ascertainment of exposure	Same method of ascertainment for cases and controls	Non-response rate	Out of 9			COHORT STUDIES	Representativeness of the exposed cohort	Selection of the non exposed cohort	Ascertainment of exposure	Demonstration that outcome of interest was not present at start of study	Age	Sex	Assessment of outcome	Was follow-up long enough for outcomes to occur	Adequacy of follow-up of cohorts	Out of 9
1985	Sjostedt	1	1	1	1	0	0	1	1	1	7		2014	Seo	1	1	1	1	1	1	1	1	1	9
2009	Dicksved	1	1	0	1	0	0	1	1	1	6		2016	Yamamura	1	1	1	1	1	1	1	1	1	9
2014	Aviles-Jimenez	1	1	1	1	0	0	1	1	1	7		2017	Yu	1	1	1	1	1	1	1	1	1	9
2014	Eun	1	1	1	1	0	0	1	1	1	7		2019	Shao	1	1	1	1	0	0	1	1	1	7
2015	Chen	1	1	1	1	1	1	1	1	1	9		2019	Chen	1	1	1	1	1	1	1	1	1	9
2015	Hu	1	1	1	1	1	1	1	1	1	9		2019	Yamamura	1	1	1	1	1	1	1	1	1	9
2015	Nasrollahzadeh	1	1	1	1	0	0	1	1	1	7		2019	Liu	1	1	1	1	1	1	1	1	1	9
2017	Elliott	1	1	1	1	1	1	1	1	1	9		2020	Xu	1	1	1	1	0	0	1	1	1	7
2016	Wang	1	1	1	1	0	0	1	1	1	7		2020	Yuda	1	1	1	1	1	1	1	1	1	9
2017	Li	1	1	1	1	0	0	1	1	1	7		2021	Li_Za	1	1	1	1	1	1	1	1	1	9
2017	Castano-Rodriguez	1	1	1	1	0	0	1	1	1	7		2021	YuD	1	1	1	1	1	1	1	1	1	9
2017	Peters	1	1	1	1	1	1	1	1	1	9		2021	DaiD	1	1	1	1	0	0	1	1	1	7
2018	Ferreira	1	1	1	1	1	1	1	1	1	9		2021	WangY	1	1	1	1	1	1	1	1	1	9
2018	Sun	1	1	1	1	0	0	1	1	1	7		2021	Kovaleva	1	1	1	1	1	1	1	1	1	9
2018	Hu	1	1	1	1	0	0	1	1	1	7		2022	Abate	1	1	1	1	1	1	1	1	1	9
2018	Wu	1	1	1	1	1	1	1	1	1	9		2022	ShiL	1	1	1	1	0	0	1	1	1	7
2018	Hsieh	1	1	1	1	0	0	1	1	1	7		2022	LinZ	1	1	1	1	1	1	1	1	1	9
2018	Coker	1	1	1	1	0	0	1	1	1	7		2022	ShenW	1	1	1	1	0	1	1	1	1	8
2019	Gunathilake	1	1	1	1	1	0	1	1	1	8
2019	Liang	1	1	1	1	0	0	1	1	1	7
2019	Kageyama	1	1	1	1	1	1	1	1	1	9
2019	Wang	1	1	1	1	1	1	1	1	1	9
2019	Dong	1	1	1	1	0	0	1	1	1	7
2019	Qi	1	1	1	1	1	1	1	1	1	9
2020	Peter	1	1	1	1	0	0	1	1	1	7
2020	WangZ	1	1	1	1	0	0	1	1	1	7
2020	Li	1	1	1	1	1	1	1	1	1	9
2020	WangL	1	1	1	1	1	1	1	1	1	9
2020	Spiegelhauer	1	1	1	1	0	0	1	1	1	7
2020	Zhao	1	1	1	1	1	1	1	1	1	9
2020	Zhou	1	1	1	1	0	0	1	1	1	7
2020	Lopetuso	1	1	1	1	0	0	1	1	1	7
2020	Kawasaki	1	1	1	1	1	0	1	1	1	8
2020	Gantuya	1	1	1	1	0	0	1	1	1	7
2020	Wu	1	1	1	1	1	1	1	1	1	9
2020	XuS	1	1	1	1	1	1	1	1	1	9
2020	Dang	1	1	1	1	0	0	1	1	1	7
2021	Li_Zb	1	1	1	1	1	1	1	1	1	9
2021	Park JY	1	1	1	1	1	1	1	1	1	9
2021	Pimenetel-Nunes	1	1	1	1	1	1	1	1	1	9
2021	Wei	1	1	1	1	0	0	1	1	1	7
2021	YangY	1	1	1	1	1	1	1	1	1	9
2021	Ishaq	1	1	1	1	0	0	1	1	1	7
2021	Jiang	1	1	1	1	0	1	1	1	1	8
2021	LiF	1	1	1	1	0	0	1	1	1	7
2021	Shen	1	1	1	1	1	1	1	1	1	9
2021	Gunathilake	1	1	1	1	0	1	1	1	1	8
2021	ChenMF	1	1	1	1	0	0	1	1	1	7
2021	Huang	1	1	1	1	1	1	1	1	1	9
2021	Oliveira	1	1	1	1	1	1	1	1	1	9
2021	YangW	1	1	1	1	0	1	1	1	1	8
2021	Sarhadi	1	1	1	1	0	0	1	1	1	7
2021	Zhang	1	1	1	1	0	0	1	1	1	7
2021	LiuS	1	1	1	1	0	0	1	1	1	7
2021	Deng	1	1	1	1	1	1	1	1	1	9
2021	ZhangY	1	1	1	1	0	0	1	1	1	7
2022	LiuD	1	1	1	1	0	0	1	1	1	7
2022	ZhangC	1	1	1	1	1	1	1	1	1	9
2022	HeC	1	1	1	1	0	0	1	1	1	7
2022	DingJ	1	1	1	1	0	0	1	1	1	7
2022	ParkJY	1	1	1	1	1	1	1	1	1	9
2022	ZhouCB	1	1	1	1	1	1	1	1	1	9
2022	SunQH	1	1	1	1	0	1	1	1	1	8
2022	PngCW	1	1	1	1	0	1	1	1	1	8
2022	ShuJ	1	1	1	1	1	1	1	1	1	9
2022	ZhangZ	1	1	1	1	1	1	1	1	1	9
2022	Cheung MK	1	1	1	1	0	1	1	1	1	8
2022	WuC	1	1	1	1	1	1	1	1	1	9
2022	Hao	1	1	1	1	1	0	1	1	1	8
